# Supplementary material for: PIK3R1 and G0S2 are human placenta-specific imprinted genes associated with germline-inherited maternal DNA methylation
Source: Epigenetics. 2025 Jun 26;20(1):2523191. doi: 10.1080/15592294.2025.2523191 (PMC12203861; doi:10.1080/15592294.2025.2523191)
Supplement: Supplemental Material [file KEPI_A_2523191_SM1272.zip › Supplementary files/Supplemental Table 5.xlsx]

## Sheet: G0S2 pryo
Sample ID	CpG1	CpG2	CpG3	CpG4	CpG5	CpG6	CpG7	mean
PL015	41.37	26.7	20.67	23.56	30.63	35.66	16.72	27.9014
PL014	33.4	19.97	19.09	16.76	19.84	21.08	8.9	19.8629
PL013	45.73	31.02	29.58	30.12	42.15	38.16	19.71	33.7814
PL009	45.94	28.46	28.96	26.44	43.99	39.74	18.03	33.08
PL008	36.51	27.91	25.68	25.01	28.66	34.57	16.65	27.8557
PL007	50.4	35.95	33.44	29.3	38.99	40.89	20.38	35.6214
PL006	32.97	32.1	31.06	21.48	38.78	39.89	20.3	30.94
PL001	46.57	31.15	8.46	32.86	-	-	0	29.76
PL036	41.11	32.77	30.89	27.07	38.83	38.2	19.64	32.6443
PL034	41.36	30.11	27.86	26.21	17.98	26.58	10.6	25.8143
PL026	47.12	32.97	30.43	26.95	36.61	40.49	19.44	33.43
PL023	48.06	31.55	20	23.73	35.47	37.61	17.73	30.5929
PL022	47.83	33.76	31.24	26.8	37.76	39.41	19.38	33.74
PL020	38.51	27.96	23.86	27.94	36.85	36.72	18.25	30.0129
PL018	46.5	31.28	29.85	26.07	37.64	38.96	19.57	32.8386
PL016	42.06	29.42	25.78	22.49	34.39	36.24	18.23	29.8014
PL049	37.93	27.5	26.08	24.9	31.5	30.5	9.55	26.8514
PL047	43.23	31.43	30.37	28.32	39.24	40.48	20.28	33.3357
PL045	41.77	28.48	27.03	24.21	31.36	33.15	16.61	28.9443
PL044	44.76	31.47	31.67	28	40.89	38.77	17.82	33.34
PL043	40.59	25.31	25.33	26.71	34.23	36.04	16.68	29.27
PL042	45.42	28.35	28.75	30.26	33.82	36.3	15.87	31.2529
PL041	42.12	26.64	25.87	26.23	34.49	36.82	17.97	30.02
PL037	44.37	32.21	30.18	27.46	38.16	37.11	19.32	32.6871
PL062	45.29	34.78	31.83	28.98	35.85	36.71	20.15	33.37
PL059	41.54	29.93	29.55	27.61	34.24	37.98	16.62	31.0671
PL058	41.7	32.9	30.18	28.24	36.73	38.72	18.07	32.3629
PL056	42.84	33.17	27.63	29.43	32.02	37.01	18.03	31.4471
PL055	41.47	30.83	28.69	26.74	34.26	33.72	12.99	29.8143
PL054	37.87	33.36	32.51	30.48	36.97	37.69	19.86	32.6771
PL051	41	22.69	15.84	27.57	35.37	37.13	18.01	28.23
PL050	43.2	32.26	27.67	29.33	40.85	37.91	20.43	33.0929
PL075	6.96	4.56	3.73	5.67	6.61	7.52	3.66	5.53
PL074	22.11	15.76	15.2	13.91	17.93	21.06	10.78	16.6786
PL073	48.15	30.96	30.47	28.06	30.57	36.57	18.76	31.9343
PL072	45.36	34.44	31.93	30.75	38.11	39.73	19.26	34.2257
PL071	45.08	35.37	32.18	31.44	37.78	37.44	18.66	33.9929
PL069	41.69	30.2	28.48	26.88	32.67	33.65	16.32	29.9843
PL066	40.65	25.39	20.53	27.92	39.03	38.52	18.73	30.11
PL093	47.33	34.86	32.51	29.62	35.56	34.78	18.19	33.2643
PL091	41.67	30.04	27.96	25.86	32.08	30.86	14.61	29.0114
PL090	58.59	44.79	42.22	38.63	38.75	41.07	20.35	40.6286
PL089	47.48	29.31	28.97	28.23	42.19	39.25	18.18	33.3729
PL088	53.95	40.39	35.93	35.98	39.32	37.37	18.96	37.4143
PL080	34.55	25.74	24.25	26.3	31.73	32.62	16.54	27.39
PL079	36.9	30	28.46	27.19	35.87	36.69	17.38	30.3557
PL078	36.48	28.49	28.35	22.79	38.97	33.77	16.58	29.3471
PL155	50.41	33.73	31.75	42.59	40.88	36.76	27.1	37.6029
PL152	-	-	-	-	-	-	-	#DIV/0!
PL146	-	-	-	-	-	-	-	#DIV/0!
PL144	-	-	-	-	-	-	-	#DIV/0!
PL143	-	-	-	-	-	-	-	#DIV/0!
PL098	-	-	-	-	-	-	-	#DIV/0!
PL097	-	-	-	-	-	-	-	#DIV/0!
PL094	-	-	-	-	-	-	-	#DIV/0!
PL165	-	-	-	-	-	-	-	#DIV/0!
PL164	36.11	28.05	26.07	24.89	36.28	37.36	22.41	30.1671
PL163	-	-	-	-	-	-	-	#DIV/0!
PL162	53.63	30.52	29.14	26.37	-	-	-	34.915
PL161	-	-	-	-	-	-	-	#DIV/0!
PL160	-	-	-	-	-	-	-	#DIV/0!
PL159	-	-	-	-	-	-	-	#DIV/0!
PL158	-	-	-	-	-	-	-	#DIV/0!
PL225	45.33	31.24	29.98	26.43	35.63	37.18	26.56	33.1929
PL222	-	-	-	-	-	-	-	#DIV/0!
PL217	43.69	25.43	23.88	27.78	37.25	35.56	23.32	30.9871
PL216	-	-	-	-	-	-	-	#DIV/0!
PL186	-	-	-	-	-	-	-	#DIV/0!
PL170	-	-	-	-	-	-	-	#DIV/0!
PL167	-	-	-	-	-	-	-	#DIV/0!
PL166	-	-	-	-	-	-	-	#DIV/0!
PL152	3.36	2.66	2.26	2.27	4.22	5.71	2.31	3.25571
PL146	35.12	24.19	23.12	21.64	31.06	33.13	16.15	26.3443
PL144	46.09	35.86	35.66	34.13	39.03	37.46	21.57	35.6857
PL143	45.96	30.76	31.63	25.2	36.87	36.73	18.49	32.2343
PL098	51.59	36	35.33	33.63	40.06	41.38	25.21	37.6
PL097	41.19	33.92	33.42	33.96	36.1	38.36	26.18	34.7329
PL094	42.47	27.97	27.58	25.05	36.11	37.65	19.82	30.95

## Sheet: PIK3R1 pyro
Sample ID	CpG1	CpG2	CpG3	CpG4	CpG5	CpG6	CpG7	CpG8	mean
PL001	44.54	26.39	12.62	44.47	42.63	44.69	39.03	41.38	36.9688
PL006	3.5	1.91	0.58	3	2.36	4.66	2.12	1.96	2.51125
PL007	36.09	20.15	9.36	35.52	34.12	35.65	31.39	33.21	29.4363
PL008	38.09	21.19	9.8	37.06	35.6	38.01	32.99	34.84	30.9475
PL009	2.76	2.23	0.75	3.35	1.98	4.06	1.86	1.92	2.36375
PL013	15.65	8.21	3.48	15.52	14.41	16.48	13.08	13.8	12.5787
PL014	38.52	20.56	9.45	38.77	36.02	38.09	33.6	35.39	31.3
PL015	5.11	2.45	0.81	4.82	3.84	6.24	3.52	3.7	3.81125
PL016	23.53	9.68	3.97	22.45	21.74	24.01	20.21	20.65	18.28
PL018	30.22	12.64	4.91	29.66	28	30.33	25.82	27.4	23.6225
PL020	29.25	18.31	9.12	29.45	27.66	29.87	25.79	26.81	24.5325
PL022	7.57	4.56	1.94	7.33	6.4	11.16	5.76	5.89	6.32625
PL023	3.94	2.96	1.39	4.21	3.21	5.42	2.94	2.81	3.36
PL026	9.21	4.8	1.78	9.25	8.02	10.15	7.49	7.88	7.3225
PL034	41.93	22.72	10.48	41.6	39.57	41.9	37.17	35.04	33.8013
PL036	18.53	9.92	4.47	18.32	16.87	18.89	15.47	16.81	14.91
PL037	17.28	10.12	4.39	17.44	16.43	18.19	14.82	15.48	14.2687
PL041	36.54	21.35	10.26	36.32	34.2	36.69	32.35	33.13	30.105
PL042	24.02	12.98	5.64	23.8	22.53	24.96	20.67	21.96	19.57
PL044	6.2	2.76	0.89	5.69	4.09	7.7	3.44	5.04	4.47625
PL045	32.96	15.25	6.3	32.4	31.32	33.17	28.53	30.23	26.27
PL047	10.57	5.27	2.01	10.87	9.59	12.66	9.23	9.61	8.72625
PL049	36.54	17.68	8.15	39.91	34.11	37.2	32.04	33.91	29.9425
PL051	20.8	12.02	5.37	20.19	19.22	21.16	17.55	18.12	16.8037
PL054	5.6	3.96	1.5	5.68	4.71	7.11	4.27	4.2	4.62875
PL055	5.27	3.03	0.89	5.21	4.21	6.22	3.93	3.85	4.07625
PL056	36.74	21.17	9.83	36.85	33.92	36.77	31.31	33.27	29.9825
PL058	3.36	2.28	0.79	3.6	2.58	4.46	2.04	2.07	2.6475
PL059	11.33	6.8	2.73	11.52	10.38	12.98	9.26	9.7	9.3375
PL062	36.69	20.69	9.29	36.26	33.63	36.28	29.99	33.1	29.4912
PL066	24.95	8.64	2.98	23.83	23.07	25.02	21.22	22.28	18.9987
PL069	26.21	12.77	5.23	25.63	24.27	26.46	22	23.27	20.73
PL071	39.95	19.36	8.12	39	36.85	39.43	33.52	35.91	31.5175
PL072	36.33	18.62	8.01	35.84	33.28	35.62	30.3	32.55	28.8188
PL073	29.91	16.14	7.16	29.65	27.74	29.82	25.45	26.84	24.0887
PL074	3.05	2.39	1.11	2.98	2.46	4.39	2.5	1.86	2.5925
PL075	35.44	20.86	9.97	33.88	32.27	34.14	29.27	31.19	28.3775
PL078	30.69	12.42	4.56	28.89	27.48	29.74	25.44	26.57	23.2237
PL079	24.06	11.44	4.51	23.07	21.92	24.17	20.22	20.99	18.7975
PL080	21.16	12.47	5.57	20.63	18.94	20.67	17.62	18.3	16.92
PL088	33.56	23.01	12.63	33.51	31.56	34.23	29.32	30.71	28.5663
PL089	33.92	15.8	6.31	32.34	30.42	33.39	28.31	29.88	26.2963
PL090	34.07	19.54	9.01	34.02	32.17	34.54	29.73	31.1	28.0225
PL091	39.31	26.25	13.81	39.5	36.87	39.05	34.22	36.02	33.1288
PL093	10.93	6	2.54	10.78	9.58	11.93	8.8	9.04	8.7
PL094	38.27	20.35	8.8	37.31	36.78	38.77	34.03	35.76	31.2587
PL097	36.8	25.22	13.95	36.45	34.38	37.25	32.25	34.21	31.3138
PL098	38.49	19.88	8.63	38.13	36.73	38.02	33.47	35.61	31.12
PL143	42.59	19.06	7.62	40.38	39.55	40.81	36.28	38.38	33.0838
PL144	39.77	20.95	9.15	38.79	36.82	39.31	34.13	35.62	31.8175
PL146	29.8	14.8	5.96	28.59	27.17	29.73	25.14	26.68	23.4838
PL152	29.35	17.89	8.53	28.75	27.18	29.4	25.05	26.71	24.1075
PL155	5.59	2.15	0.54	4.19	3.31	4.94	2.88	3.07	3.33375
PL158	29.13	18.98	9.56	28.17	26.81	29.15	24.97	25.99	24.095
PL159	26.91	13.6	5.4	25.37	24.14	26.62	22.64	24.06	21.0925
PL160	33.68	18.09	7.66	32.56	31.09	33.55	29.13	30.37	27.0162
PL161	36.12	14.52	5.2	34.74	32.99	35.86	30.21	33.08	27.84
PL162	31.04	16.76	7.26	29.5	29	31.16	26.63	28.28	24.9537
PL163	3.66	1.77	0.44	3.01	2.5	4.26	2.21	2.17	2.5025
PL164	3.12	1.64	0.38	2.84	1.64	2.92	1.66	0	1.775
PL165	4.04	2.79	1.01	3.79	2.91	5.06	2.62	3.11	3.16625
PL166	27.67	10.65	3.87	26.25	24.55	26	23.36	24.69	20.88
PL167	28.54	14.1	5.71	27.86	25.71	28.22	23.85	25.48	22.4337
PL170	5.27	3.41	1.25	4.88	4.01	5.98	3.52	3.83	4.01875
PL186	33.46	12.78	4.56	31.02	30.46	32.71	27.82	29.79	25.325
PL216	26.01	13.54	5.59	24.61	23.13	25.51	21.45	22.78	20.3275
PL217	7.97	4.88	2.04	7.86	6.97	9.41	6.47	6.88	6.56
PL222	16.01	8.59	3.47	15.96	14.5	16.76	13.72	14.96	12.9962
PL225	28.4	17.29	8.03	27.58	26.13	28.41	23.86	25.34	23.13
